# Supplementary material for: Characteristics of “chūnibyō” identified by a questionnaire
Source: PLoS One. 2021 Nov 24;16(11):e0260375. doi: 10.1371/journal.pone.0260375 (PMC8612564; doi:10.1371/journal.pone.0260375)
Supplement: S1 Data — (XLSX) [file pone.0260375.s001.xlsx]

## Sheet: Sheet1
age	0=male	0=chūnibyō＋experienced problems	QA-3. Did you experience chūnibyō during your middle/high school years?	0=I do not think I did, but I was told I did.、1=I am not sure if I did, and nobody told me I did.	QA-4.problems0=あり、1=なし	0=I had difficulties communicating.	0=Relationships with family and/or friends deteriorated.	0=I felt stressed with no clear cause.	0=I was picked on for experiencing chūnibyō.	0=I was bullied.	0= became socially withdrawn and/or unemployed.	0=I still experience chūnibyō now.	0=other	QA-5.embarrassing experiences0=both embarrassing and bad.、1=embarrassing, but the memory itself is not bad.、2=No	QA-6.diseases that required a visit to the hospital0=no、1=Internal disease、2=Surgery、3=Dermatological, otorhinolaryngologic, urological, or ophthalmic disease、4=Psychiatric disorder、5=other[	QB-1. academic tests were not enough to measure your true abilities	QB-2.something was wrong with the world	QB-3.call yourself something other than “Boku”/”Ore” if male or “Watasi”/”Atasi” if female	QB-4. have any imaginary/fantasy friends or boyfriends/girlfriends	QB-5. confessed your love to others, or have others ever confessed their love to you when you were middle/high school students	QB-6. If someone had told you that you had chūnibyō when you were an adolescent, how would you have reacted? (Multiple answers are allowed)0=Accepted it、1=Rejected it	QB-6. If someone had told you that you had chūnibyō when you were an adolescent, how would you have reacted? (Multiple answers are allowed) 0=Felt good about it.、1=Had a negative reaction.
37	0	0	0		0	0	0	0	1	1	1	0	1	0	0	0	0	1	1	1	1	1
35	1	0	0		0	0	1	0	1	1	1	1	1	0	0	1	0	0	0	1		1
40	0	0	0		0	1	0	0	1	1	1	1	1	0	0	0	0	1	0	0		0
31	1	0	0		0	1	1	0	1	1	1	1	1	0	0	1	0	1	1	0	1	1
40	0	0	0		0	0	1	1	1	1	1	1	1	0	0	0	0	1	1	0		1
27	1	0	0	0	0	1	1	0	1	1	1	1	1	0	0	1	0	1	1	0		1
28	0	0	0		0	1	0	0	1	1	1	1	1	0	0	0	0	1	1	1	1
35	0	0	0		0	1	1	0	1	1	1	1	1	0	0	1	0	1	0	1	0
36	1	0	0		0	1	1	0	1	1	1	1	1	1	0	0	0	0	0	0		1
26	0	0	0	0	0	1	1	1	1	1	1	1	0	1	0	1	1	1	1	0		1
33	0	0	0	0	0	1	0	1	1	1	1	1	1	0	0	1	0	1	0	1		0
29	0	0	0		0	0	1	1	1	1	1	1	1	0	0	1	1	1	1	0	1
52	0	0	0		0	1	1	0	1	1	1	1	1	0	0	0	0	1	1	0	0
26	0	0	0		0	1	1	1	1	1	1	0	1	0	0	1	0	1	0	0	0
32	1	0	0		0	1	0	0	1	1	1	0	1	0	0	0	0	1	1	0	0
37	1	0	0		0	1	0	0	1	1	1	0	1	1	0	0	0	1	0	0	1
25	0	0	0		0	1	0	0	1	1	1	1	1	1	0	1	1	1	1	0	0	1
38	0	0	0		0	1	1	1	1	1	1	1	0	2	0	1	1	1	1	0	0
54	0	0	0		0	1	0	1	1	0	1	1	1	0	0	1	1	0	1	0	1
35	0	0	0		0	1	1	1	1	1	1	0	1	1	0	0	0	1	0	0	0	0
34	0	0	0		0	1	1	0	1	1	1	0	1	1	0	0	0	1	1	1	0	1
36	0	0	0		0	1	0	1	1	1	1	1	1	0	0	1	0	1	1	0	1
34	0	0	0	0	0	1	1	1	1	1	1	0	1	2	0	0	0	0	0	0		1
24	1	0	0		0	1	1	0	1	1	1	1	1	2	0	0	1	0	1	0	0
68	1	0	0		0	0	1	1	1	1	1	1	1	1	0	1	1	0	1	0	1	1
27	1	0	0		0	1	0	0	1	1	1	1	1	0	0	1	0	1	0	0	0
35	0	0	0		0	1	1	1	1	1	1	0	1	1	0	1	0	0	0	1		1
35	1	0	0		0	1	1	0	1	1	1	1	1	0	0	0	0	0	0	0		1
25	1	0	0		0	1	1	0	1	1	0	1	1	0	0	1	1	0	1	0		1
32	1	0	0		0	1	0	0	1	1	1	1	1	1	0	1	0	1	1	0	1
43	1	0	0		0	1	1	0	1	1	1	1	1	0	0	1	0	1	1	0	1
60	1	0	0		0	1	0	0	1	1	1	1	1	1	0	1	1	1	1	0		0
28	1	0	0		0	1	0	1	1	1	1	1	1	1	0	1	1	1	0	0	1
60	0	0	0	0	0	1	0	1	1	0	1	1	1	0	0	0	0	1	1	1	0
41	0	0	0		0	1	1	1	1	1	1	0	1	1	0	0	0	1	0	1	0
25	0	0	0		0	1	1	1	0	1	1	1	1	0	0	1	0	0	1	0	0
30	1	0	0		0	0	0	0	1	1	1	1	1	1	0	0	0	1	0	0	0
38	0	0	0		0	1	1	1	1	1	1	0	1	2	0	0	0	0	0	1		0
34	1	0	0		0	0	1	1	1	1	1	1	1	0	0	1	0	0	0	0		0
37	0	0	0		0	0	0	0	1	1	1	1	1	0	0	0	0	1	1	1	1	1
29	0	0	0		0	1	0	1	1	1	1	1	1	1	0	1	0	1	1	0	1
26	0	0	0		0	0	0	0	1	1	1	1	1	0	0	0	0	1	1	0	1	1
20	1	0	0		0	1	1	1	1	1	1	0	1	1	0	0	0	0	0	0	0	0
41	1	0	0		0	1	1	1	1	1	1	0	1	1	0	0	1	1	0	0	0
31	0	0	0		0	0	1	0	1	1	1	1	1	0	0	0	0	1	0	1	1	1
38	0	0	0		0	1	1	0	1	1	1	0	1	0	0	1	0	1	1	1	1
26	0	0	0		0	1	1	1	0	1	1	1	1	1	0	0	0	1	0	0	1
27	0	0	0		0	0	1	1	1	1	1	1	1	2	0	1	0	1	1	0	1
23	0	0	0		0	1	1	0	1	1	1	1	1	1	0	0	0	0	1	0	0
34	0	0	0		0	0	1	0	1	1	1	0	1	2	0	0	0	1	1	1	1
22	0	0	0		0	0	1	1	1	1	1	1	1	0	0	0	0	0	1	1	0
31	0	0	0		0	1	1	1	1	1	1	0	1	0	0	0	0	1	0	0	0
22	0	0	0		0	1	1	1	1	1	1	1	0	1	0	1	1	1	1	0	0
55	1	0	0		0	1	1	1	1	0	1	1	1	0	0	0	0	1	1	0		1
28	0	0	0		0	1	1	1	1	1	1	1	0	1	0	0	0	0	1	0	0
35	0	0	0		0	0	1	0	1	1	1	1	1	2	0	1	0	1	0	0	1
41	1	0	0		0	1	1	0	1	1	1	1	1	0	0	0	0	1	1	0		1
22	1	0	0		0	1	1	1	1	0	1	1	1	1	0	0	0	0	1	0	0
21	1	0	0		0	0	0	0	1	1	1	1	1	0	0	1	1	0	1	0		1
25	0	0	0		0	0	1	1	1	1	1	1	1	2	0	1	0	1	1	0	0
26	0	0	0		0	1	1	1	0	1	1	1	1	0	0	0	0	1	1	0	0
23	0	0	0		0	1	1	1	1	1	1	1	0	1	0	0	0	1	1	0	0
45	0	0	0	0	0	1	1	1	1	1	1	1	0	2	0	0	0	1	1	0		1
20	1	0	0		0	0	0	0	1	1	1	0	0	1	0	0	0	1	1	1		1
24	1	0	0		0	0	1	0	1	1	1	1	1	0	0	1	0	1	1	0	0	1
22	0	0	0		0	0	1	0	1	1	1	0	1	2	0	1	1	0	1	1	0	1
32	0	0	0		0	0	0	1	1	1	1	1	1	0	0	1	1	1	1	1	0
40	1	0	0		0	0	1	1	1	1	1	0	0	0	0	1	1	1	0	1	0
39	0	0	0		0	1	1	0	1	0	1	1	1	1	1	0	0	1	1	1	1	1
37	1	0	0		0	0	0	0	1	0	0	1	1	1	1	0	1	1	1	0	0
33	0	0	0		0	0	1	1	1	1	1	1	1	1	1	0	1	1	0	1	1
46	0	0	0		0	1	0	0	1	1	1	0	1	1	1	1	0	1	1	0	1
36	1	0	0		0	1	0	0	1	0	1	1	1	2	1	1	1	1	1	0	0	1
22	1	0	0	0	0	0	1	0	1	1	1	1	1	0	1	0	0	0	1	1	1	1
41	0	0	0		0	0	0	0	1	1	1	1	1	0	2	1	1	1	1	0	1
49	1	0	0		0	0	0	1	1	0	1	1	1	1	3	1	1	1	0	0	1	1
31	0	0	0		0	0	0	1	1	1	1	1	1	1	3	0	0	1	1	0		1
41	0	0	0		0	0	0	0	1	0	1	0	1	0	3	0	0	1	1	1	1	1
22	1	0	0		0	0	1	0	1	0	1	1	1	0	3	0	0	0	0	1	0
39	0	0	0		0	1	1	0	1	1	1	0	1	2	3	0	0	1	1	1		1
22	0	0	0		0	0	1	0	1	1	1	1	1	1	3	1	0	1	1	1	0
25	0	0	0		0	1	1	1	1	1	1	1	0	2	1,2	1	0	1	1	0	0
31	0	1	0		1	1	1	1	1	1	1	1	1	2	0	0	0	0	1	0	0
26	1	1	0		1	1	1	1	1	1	1	1	1	0	0	1	1	0	0	1	0
28	0	1	0		1	1	1	1	1	1	1	1	1	1	0	1	1	1	0	1	0
42	0	1	0	1	1	1	1	1	1	1	1	1	1	0	0	0	0	0	1	0	0
35	0	1	0		1	1	1	1	1	1	1	1	1	1	0	1	1	1	0	1	0
26	0	1	0		1	1	1	1	1	1	1	1	1	1	0	1	0	1	1	0	0
26	0	1	0		1	1	1	1	1	1	1	1	1	2	0	1	1	1	1	0	1
26	0	1	0		1	1	1	1	1	1	1	1	1	0	0	0	1	1	1	0		1
36	0	1	0		1	1	1	1	1	1	1	1	1	1	0	1	1	1	0	0	0
36	0	1	0		1	1	1	1	1	1	1	1	1	1	0	1	1	1	1	0	0
34	0	1	0		1	1	1	1	1	1	1	1	1	0	0	1	1	1	1	0	1	1
31	1	1	0		1	1	1	1	1	1	1	1	1	0	0	1	1	1	1	1	0
31	1	1	0		1	1	1	1	1	1	1	1	1	0	0	1	1	0	0	0	0
37	0	1	0		1	1	1	1	1	1	1	1	1	0	0	1	1	1	1	1	1	1
26	0	1	0		1	1	1	1	1	1	1	1	1	1	0	1	1	1	1	0	0
26	0	1	0		1	1	1	1	1	1	1	1	1	0	0	0	0	0	0	1	0
29	1	1	0		1	1	1	1	1	1	1	1	1	0	0	1	1	1	1	1	0
36	0	1	0	0	1	1	1	1	1	1	1	1	1	0	0	0	0	1	1	0	1	1
24	1	1	0		1	1	1	1	1	1	1	1	1	1	0	1	0	1	1	0	0
20	1	1	0		1	1	1	1	1	1	1	1	1	1	0	1	1	1	0	0	0
23	1	1	0		1	1	1	1	1	1	1	1	1	0	0	1	1	1	0	1	0
33	0	1	0		1	1	1	1	1	1	1	1	1	0	0	1	1	1	1	1	0
42	0	1	0		1	1	1	1	1	1	1	1	1	2	0	1	1	1	1	0	0
44	1	1	0		1	1	1	1	1	1	1	1	1	0	0	1	1	1	1	0	1
25	0	1	0		1	1	1	1	1	1	1	1	1	0	0	0	0	1	0	0	0
24	0	1	0		1	1	1	1	1	1	1	1	1	1	0	0	1	0	1	0	1	1
25	1	1	0		1	1	1	1	1	1	1	1	1	0	0	0	0	0	1	0	0
25	1	1	0		1	1	1	1	1	1	1	1	1	0	0	0	0	0	1	0	0
22	0	1	0		1	1	1	1	1	1	1	1	1	1	0	0	0	1	1	0	0	0
45	1	1	0		1	1	1	1	1	1	1	1	1	0	1	1	1	1	0	0	1
33	1	1	0		1	1	1	1	1	1	1	1	1	1	1	0	0	0	0	0	0,1
28	0	1	0		1	1	1	1	1	1	1	1	1	1	2	0	0	0	1	0	0
23	0	1	0		1	1	1	1	1	1	1	1	1	1	2	1	0	0	1	0		1
33	0	1	0		1	1	1	1	1	1	1	1	1	0	2	1	0	0	0	0	0
26	0	1	0		1	1	1	1	1	1	1	1	1	0	3	0	0	1	1	0	1
26	0	1	0		1	1	1	1	1	1	1	1	1	1	3	1	1	1	1	0	0
24	0	1	0		1	1	1	1	1	1	1	1	1	0	3	1	1	1	1	0	0
30	0	1	0		1	1	1	1	1	1	1	1	1	0	3	1	1	0	1	0	0
34	0	1	0		1	1	1	1	1	1	1	1	1	1	3	0	1	1	1	1	1
41	0	1	0		1	1	1	1	1	1	1	1	1	1	3	0	0	1	1	0	0
46	0	1	1		0	0	1	1	1	1	1	1	1	0	0	1	0	1	1	0	0
46	0	1	1		0	1	1	1	1	1	1	1	0	1	0	0	0	1	1	0		1
26	1	1	1	1	0	1	1	1	1	1	1	1	0	1	0	1	1	0	1	0		1
26	1	1	1	1	0	1	1	0	1	0	1	1	1	2	0	1	1	0	1	0	1	1
47	1	1	1		0	1	1	1	1	0	1	1	1	2	0	1	1	1	1	1	0
36	0	1	1	1	0	1	1	0	1	1	1	1	0	1	0	1	0	1	1	1	0
32	0	1	1	1	0	0	0	1	1	1	1	1	1	1	0	1	1	0	1	1	0
42	0	1	1	1	0	1	0	1	1	1	1	1	1	0	0	1	0	1	1	0	0
40	1	1	1	1	0	0	1	1	1	1	1	1	1	2	0	1	0	1	1	0	0
39	1	1	1	1	0	1	1	1	1	1	1	1	0	0	0	1	1	1	1	0		1
38	1	1	1	1	0	0	1	1	1	1	1	1	1	0	0	0	1	1	1	1		1
28	0	1	1	1	0	1	1	0	1	1	1	1	1	0	0	1	1	1	1	0		1
25	1	1	1	1	0	1	0	0	1	1	1	1	1	1	0	1	1	1	1	0	1	1
34	1	1	1	1	0	1	1	1	1	1	1	1	1	1	1	0	0	1	1	1	1
25	1	1	1	1	0	0	1	1	1	1	1	1	1	0	1	1	1	0	1	0	1
35	1	1	1	1	0	1	0	0	1	1	1	1	1	0	1	1	1	0	1	1		1
34	0	1	1	1	0	1	1	0	1	1	1	1	1	1	1	0	1	1	1	0	0
28	1	1	1	1	0	0	1	1	1	1	1	1	1	1	1	1	0	1	1	0	1	0
26	0	1	1	1	0	0	1	0	1	1	1	1	0	0	2	0	0	0	1	0	1
44	1	1	1	1	0	1	1	0	1	1	1	1	1	1	2	1	0	1	0	0	1
51	0	1	1		0	1	1	0	1	1	1	1	1	0	3	1	1	1	0	0	1
47	1	1	1	1	0	1	0	1	1	1	1	1	1	1	3	1	1	1	1	0	1
21	1	1	1	1	0	1	1	1	1	1	1	1	0	0	3	1	0	1	1	0		1
20	1	1	1		0	1	1	1	1	1	1	1	0	2	3	1	1	1	1	1	1	1
40	1	1	1	1	0	1	1	1	1	1	1	1	0	0	1,3	1	0	1	1	0	0
20	1	1	1	1	0	0	1	0	1	1	1	1	0	1	1,3	0	0	1	1	1		1
28	1	1	1	1	0	0	1	0	1	0	1	1	1	1	2,3	1	0	1	1	0		0
48	0	1	1		1	1	1	1	1	1	1	1	1	0	0	0	0	1	1	0		1
41	1	1	1		1	1	1	1	1	1	1	1	1	1	0	1	1	1	1	0	0
30	1	1	1		1	1	1	1	1	1	1	1	1	0	0	1	1	1	1	0	1
31	1	1	1		1	1	1	1	1	1	1	1	1	1	0	1	1	0	1	0	0
51	1	1	1	1	1	1	1	1	1	1	1	1	1	1	0	1	0	1	1	0		0
44	0	1	1	1	1	1	1	1	1	1	1	1	1	2	0	1	1	1	1	0		0
38	0	1	1		1	1	1	1	1	1	1	1	1	1	0	1	0	1	0	0	1
37	0	1	1		1	1	1	1	1	1	1	1	1	0	0	1	1	1	1	0	1
29	0	1	1	1	1	1	1	0	1	1	1	1	1	0	0	0	0	1	1	0	1	1
26	0	1	1		1	1	1	1	1	1	1	1	1	1	0	0	1	1	0	0	1
42	1	1	1		1	1	1	1	1	1	1	1	1	2	0	1	1	0	1	0	1
42	1	1	1		1	1	1	1	1	1	1	1	1	2	0	1	1	1	1	0		1
26	1	1	1		1	1	1	1	1	1	1	1	1	2	0	0	1	1	1	0	1
26	0	1	1		1	1	1	1	1	1	1	1	1	1	0	0	1	1	1	0	1	1
27	0	1	1		1	1	1	1	1	1	1	1	1	1	0	1	1	1	1	0	0
27	0	1	1		1	1	1	1	1	1	1	1	1	1	0	1	1	1	1	0	0
52	0	1	1	1	1	1	1	1	1	1	1	1	1	1	0	1	1	0	0	0	0
26	0	1	1	1	1	1	1	1	1	1	1	1	1	1	0	1	0	1	1	0	1
26	0	1	1	1	1	1	1	1	1	1	1	1	1	1	0	1	0	1	1	0	1
26	0	1	1		1	1	1	1	1	1	1	1	1	2	0	1	1	1	1	0	1
26	0	1	1		1	1	1	1	1	1	1	1	1	2	0	1	1	1	1	0	1
26	0	1	1		1	1	1	1	1	1	1	1	1	2	0	1	1	1	1	0	1
26	1	1	1		1	1	1	1	1	1	1	1	1	1	0	1	0	0	1	0	0
44	0	1	1		1	1	1	1	1	1	1	1	1	1	0	1	1	1	1	0	1
29	1	1	1		1	1	1	1	1	1	1	1	1	1	0	1	1	0	1	1	1
26	1	1	1	1	1	1	1	1	1	1	1	1	1	0	0	1	0	1	1	1	1
26	1	1	1	1	1	1	1	1	1	1	1	1	1	1	0	1	0	1	1	0	1
36	0	1	1		1	1	1	1	1	1	1	1	1	2	0	1	1	0	1	0		0
39	1	1	1	1	1	1	1	1	1	1	1	1	1	2	0	1	1	1	1	1	1
25	0	1	1		1	1	1	1	1	1	1	1	1	2	0	1	1	1	1	0		1
40	1	1	1		1	1	1	1	1	1	1	1	1	2	0	1	1	0	1	0	1
26	0	1	1	1	1	1	1	1	1	1	1	1	1	2	0	1	1	0	1	0		1
38	0	1	1		1	1	1	1	1	1	1	1	1	2	0	1	1	1	1	0	1
37	1	1	1		1	1	1	1	1	1	1	1	1	0	0	0	1	1	1	0	0
26	0	1	1	1	1	1	1	1	1	1	1	1	1	1	0	1	1	1	1	0	1
50	1	1	1	1	1	1	1	1	1	1	1	1	1	2	0	0	1	1	1	0	1
56	0	1	1	1	1	1	1	1	1	1	1	1	1	2	0	0	1	0	1	0	1
23	1	1	1		1	1	1	1	1	1	1	1	1	2	0	1	1	0	1	0		1
26	0	1	1		1	1	1	1	1	1	1	1	1	2	0	1	1	1	1	0	0
54	0	1	1	1	1	1	1	1	1	1	1	1	1	1	0	0	1	1	1	0		0
26	1	1	1		1	1	1	1	1	1	1	1	1	1	0	0	1	1	1	0	1
26	1	1	1		1	1	1	1	1	1	1	1	1	2	0	1	1	0	1	0		1
37	1	1	1	1	1	1	1	1	1	1	1	1	1	0	0	0	1	0	1	1		1
35	0	1	1		1	1	1	1	1	1	1	1	1	0	0	1	1	1	1	1	1
39	0	1	1	1	1	1	1	1	1	1	1	1	1	1	0	0	0	1	1	0	1
36	1	1	1	1	1	1	1	1	1	1	1	1	1	1	0	1	1	1	1	1		0
26	1	1	1		1	1	1	1	1	1	1	1	1	0	0	0	0	1	1	0	1
31	0	1	1	1	1	1	1	1	1	1	1	1	1	0	0	1	1	1	1	0		1
31	1	1	1		1	1	1	1	1	1	1	1	1	0	0	1	1	1	1	0	1	1
28	1	1	1		1	1	1	1	1	1	1	1	1	2	0	1	1	0	1	0	1
31	0	1	1	1	1	1	1	1	1	1	1	1	1	0	0	0	0	0	1	1	0
26	1	1	1		1	1	1	1	1	1	1	1	1	2	0	1	1	1	1	0	1	1
25	0	1	1		1	1	1	1	1	1	1	1	1	1	0	1	1	0	1	0	1
26	1	1	1		1	1	1	1	1	1	1	1	1	0	0	1	1	1	1	0	0
26	1	1	1	1	1	1	1	1	1	1	1	1	1	1	0	1	1	1	1	0	0
26	0	1	1		1	1	1	1	1	1	1	1	1	1	0	1	1	1	1	1		0
36	1	1	1	1	1	1	1	1	1	1	1	1	1	1	0	1	1	1	1	1	1
53	0	1	1		1	1	1	1	1	1	1	1	1	0	0	0	0	1	1	0	1
26	0	1	1		1	1	1	1	1	1	1	1	1	2	0	0	1	1	1	0	1
34	0	1	1	1	1	1	1	1	1	1	1	1	1	1	0	1	1	1	1	1	1
31	1	1	1		1	1	1	1	1	1	1	1	1	1	0	1	1	1	1	0		1
26	0	1	1		1	1	1	1	1	1	1	1	1	1	0	1	1	1	1	0	0
36	0	1	1		1	1	1	1	1	1	1	1	1	0	0	1	1	1	1	1	0
50	1	1	1		1	1	1	1	1	1	1	1	1	0	0	1	1	0	1	0	1
50	0	1	1		1	1	1	1	1	1	1	1	1	2	0	0	0	0	1	0	1
40	0	1	1		1	1	1	1	1	1	1	1	1	1	0	0	1	1	1	0	1
35	0	1	1		1	1	1	1	1	1	1	1	1	2	0	1	1	1	1	0	1
27	0	1	1	1	1	1	1	1	1	1	1	1	1	0	0	0	0	1	1	0	1	0
36	0	1	1	1	1	1	1	1	1	1	1	1	1	0	0	0	1	1	1	0	1
63	0	1	1		1	1	1	1	1	1	1	1	1	2	0	1	1	0	1	0	0
41	0	1	1		1	1	1	1	1	1	1	1	1	2	0	1	1	1	1	1	1
52	0	1	1		1	1	1	1	1	1	1	1	1	0	0	0	1	1	1	1		1
47	1	1	1		1	1	1	1	1	1	1	1	1	1	0	1	1	1	1	1	1
32	0	1	1		1	1	1	1	1	1	1	1	1	2	0	1	1	1	1	0	1	1
32	1	1	1	1	1	1	1	1	1	1	1	1	1	1	0	1	0	1	1	1	1
30	0	1	1		1	1	1	1	1	1	1	1	1	2	0	1	1	1	1	0	0
39	1	1	1		1	1	1	1	1	1	1	1	1	1	0	0	1	1	1	0	1
32	1	1	1	1	1	1	1	1	1	1	1	1	1	1	0	1	0	1	1	1	1
26	1	1	1	1	1	1	1	1	1	1	1	1	1	0	0	1	1	1	1	0	1
32	1	1	1		1	1	1	1	1	1	1	1	1	1	0	0	0	0	1	0	0
59	1	1	1	1	1	1	1	1	1	1	1	1	1	2	0	0	1	1	1	1		0
26	0	1	1		1	1	1	1	1	1	1	1	1	1	0	1	1	0	1	0	0
48	0	1	1	1	1	1	1	1	1	1	1	1	1	1	0	1	0	1	1	0	1
26	0	1	1	1	1	1	1	1	1	1	1	1	1	0	0	1	1	1	1	0	1
31	1	1	1	1	1	1	1	1	1	1	1	1	1	1	0	0	0	1	1	0	0
40	1	1	1		1	1	1	1	1	1	1	1	1	0	0	1	1	1	1	0	1
20	0	1	1	1	1	1	1	1	1	1	1	1	1	2	0	1	1	0	1	0	1	1
23	1	1	1		1	1	1	1	1	1	1	1	1	1	0	0	1	1	1	0	1
35	0	1	1	1	1	1	1	1	1	1	1	1	1	2	0	0	1	1	1	1	0
46	0	1	1	1	1	1	1	1	1	1	1	1	1	0	0	1	0	1	1	0	1
28	1	1	1		1	1	1	1	1	1	1	1	1	2	0	1	0	0	1	1		0
25	1	1	1		1	1	1	1	1	1	1	1	1	2	0	1	1	1	1	0	1
46	1	1	1	1	1	1	1	1	1	1	1	1	1	1	0	1	1	1	1	1	1
20	1	1	1		1	1	1	1	1	1	1	1	1	0	0	1	1	1	1	1	1
56	1	1	1		1	1	1	1	1	1	1	1	1	1	0	0	0	1	1	0		1
54	1	1	1		1	1	1	1	1	1	1	1	1	1	0	1	0	1	0	0		0
22	1	1	1		1	1	1	1	1	1	1	1	1	0	0	1	1	1	1	1	1
22	1	1	1	1	1	1	1	1	1	1	1	1	1	1	0	0	1	1	1	0	1
35	0	1	1		1	1	1	1	1	1	1	1	1	2	0	0	0	1	1	1	1
22	1	1	1		1	1	1	1	1	1	1	1	1	0	0	0	0	1	1	0	0
26	0	1	1	1	1	1	1	1	1	1	1	1	1	1	0	0	0	1	1	0	0
22	0	1	1		1	1	1	1	1	1	1	1	1	0	0	0	0	1	1	1	1	1
29	0	1	1	1	1	1	1	1	1	1	1	1	1	1	0	1	1	1	1	0	0
72	1	1	1	1	1	1	1	1	1	1	1	1	1	0	0	0	0	1	1	0	1
46	1	1	1		1	1	1	1	1	1	1	1	1	1	0	0	0	1	1	0	1
23	0	1	1	1	1	1	1	1	1	1	1	1	1	0	0	1	0	0	1	0		1
22	1	1	1		1	1	1	1	1	1	1	1	1	0	0	0	0	1	1	0	1
32	1	1	1	1	1	1	1	1	1	1	1	1	1	0	0	1	1	1	0	0	1
22	1	1	1		1	1	1	1	1	1	1	1	1	0	0	1	1	0	1	0	1
26	0	1	1		1	1	1	1	1	1	1	1	1	1	0	0	0	1	1	0		1
21	0	1	1	1	1	1	1	1	1	1	1	1	1	0	0	0	0	0	1	0	0
36	0	1	1		1	1	1	1	1	1	1	1	1	2	0	1	1	1	1	0	1
21	1	1	1		1	1	1	1	1	1	1	1	1	0	0	1	1	0	1	1	0
24	1	1	1		1	1	1	1	1	1	1	1	1	2	0	1	1	1	1	0	0
22	1	1	1		1	1	1	1	1	1	1	1	1	1	0	1	1	0	1	0		1
21	1	1	1	1	1	1	1	1	1	1	1	1	1	0	0	1	1	0	1	0		1
27	0	1	1	1	1	1	1	1	1	1	1	1	1	1	0	0	0	1	1	0	0
24	0	1	1		1	1	1	1	1	1	1	1	1	0	0	0	0	0	0	0	1
50	0	1	1	1	1	1	1	1	1	1	1	1	1	1	0	0	0	1	1	0		1
35	0	1	1	1	1	1	1	1	1	1	1	1	1	2	0	0	1	1	0	0	1
21	0	1	1		1	1	1	1	1	1	1	1	1	1	0	1	0	1	1	0	0
31	0	1	1		1	1	1	1	1	1	1	1	1	0	0	0	0	0	1	0	1
30	0	1	1		1	1	1	1	1	1	1	1	1	0	0	1	1	1	1	0	1
21	0	1	1	1	1	1	1	1	1	1	1	1	1	1	0	0	0	1	1	0	1
36	0	1	1	1	1	1	1	1	1	1	1	1	1	0	0	0	0	1	1	1	1
20	0	1	1	1	1	1	1	1	1	1	1	1	1	2	0	0	0	1	1	0	0
33	1	1	1		1	1	1	1	1	1	1	1	1	1	0	1	1	1	1	0	0
42	1	1	1		1	1	1	1	1	1	1	1	1	1	0	1	1	1	1	0	0
20	0	1	1		1	1	1	1	1	1	1	1	1	1	0	1	1	1	1	0	1
21	1	1	1		1	1	1	1	1	1	1	1	1	0	0	0	0	1	1	0	1	1
35	0	1	1	1	1	1	1	1	1	1	1	1	1	1	0	0	0	1	1	0	0,1	0,1
30	0	1	1	1	1	1	1	1	1	1	1	1	1	2	1	1	1	1	1	1	1
52	0	1	1		1	1	1	1	1	1	1	1	1	2	1	1	1	0	1	0	1
52	0	1	1		1	1	1	1	1	1	1	1	1	2	1	1	1	0	1	1	1
51	1	1	1		1	1	1	1	1	1	1	1	1	0	1	0	1	1	1	0	1
51	1	1	1		1	1	1	1	1	1	1	1	1	0	1	0	1	1	1	0	1
30	1	1	1	1	1	1	1	1	1	1	1	1	1	0	1	1	0	1	1	0		1
22	1	1	1	1	1	1	1	1	1	1	1	1	1	1	1	0	0	1	1	0	0
21	1	1	1		1	1	1	1	1	1	1	1	1	0	1	0	0	0	1	0	1	1
26	1	1	1	1	1	1	1	1	1	1	1	1	1	0	1	1	0	1	1	1		1
44	1	1	1		1	1	1	1	1	1	1	1	1	2	1	1	1	1	1	0	1	1
23	0	1	1		1	1	1	1	1	1	1	1	1	0	1	0	0	1	1	1	1
26	0	1	1		1	1	1	1	1	1	1	1	1	1	2	0	1	1	1	0	1
48	0	1	1	1	1	1	1	1	1	1	1	1	1	0	2	1	1	1	1	0	1
36	0	1	1	1	1	1	1	1	1	1	1	1	1	2	2	0	1	1	1	0	0
36	1	1	1	1	1	1	1	1	1	1	1	1	1	0	3	1	1	0	0	0		1
34	0	1	1		1	1	1	1	1	1	1	1	1	2	3	1	1	1	1	0	1
26	1	1	1	1	1	1	1	1	1	1	1	1	1	2	3	0	1	1	1	1	0
52	1	1	1	1	1	1	1	1	1	1	1	1	1	1	3	0	0	0	1	0	0
31	0	1	1		1	1	1	1	1	1	1	1	1	2	3	1	1	1	1	0	1
35	1	1	1		1	1	1	1	1	1	1	1	1	0	3	1	0	1	1	0	1
26	0	1	1	1	1	1	1	1	1	1	1	1	1	2	3	1	1	1	1	0	1
31	1	1	1		1	1	1	1	1	1	1	1	1	1	3	1	1	1	1	1	0
20	1	1	1		1	1	1	1	1	1	1	1	1	0	3	1	0	0	1	1		1
24	0	1	1		1	1	1	1	1	1	1	1	1	2	3	1	1	1	1	0	1
21	1	1	1	1	1	1	1	1	1	1	1	1	1	0	3	1	1	0	1	0		1
22	0	1	1		1	1	1	1	1	1	1	1	1	1	3	1	0	1	1	0	1
21	0	1	1		1	1	1	1	1	1	1	1	1	2	3	1	1	1	1	0	1
35	0	1	1		1	1	1	1	1	1	1	1	1	1	3	0	1	1	1	0	1
27	1	1	1	1	1	1	1	1	1	1	1	1	1	0	3	0	1	0	1	1	1
51	1	1	1		1	1	1	1	1	1	1	1	1	0	1,2	1	1	1	1	1	0
25	1	1	1	1	1	1	1	1	1	1	1	1	1	1	1,2	0	1	0	1	1	1
54	0	1	1		1	1	1	1	1	1	1	1	1	0	1,2	1	0	0	1	0	1
58	0	1	1		1	1	1	1	1	1	1	1	1	0	1,3	1	1	1	1	0	1
21	1	1	1		1	1	1	1	1	1	1	1	1	2	1,3	1	1	1	1	0	1
